# Supplementary material for: Stochastic processes dominate community assembly of ectomycorrhizal fungi associated with Picea crassifolia in the Helan Mountains, China
Source: Front Microbiol. 2023 Jan 12;13:1061819. doi: 10.3389/fmicb.2022.1061819 (PMC9878330; doi:10.3389/fmicb.2022.1061819)
Supplement: Supplementary file 3 [file Table_2.xlsx]

## Sheet: OTU_table and taxonomy.csv
OTUID	H10	H11	H12	H14	H15	H16	H1	H20	H2	H3	H4	H5	H6	H7	H8	H9	K110	K69	K70	K71	K72	K73	K74	K75	K76	K77	K78	K79	K80	K81	K82	K83	K84	K85	K86	K87	K88	K89	W13	W17	W18	W19	W21	W22	W23	K85	K86	K87	K88
OTU_1	713	19	725	82	44	1357	20	30	32	8	80	59	170	36	64	26	0	0	0	6	0	2338	753	6	3	12	1	1	0	10	1	528	1	0	0	0	9	10	112	30	12	30	85	110	56	0	0	0	9
OTU_2	25	131	70	152	221	0	1239	88	107	54	201	48	978	90	51	78	0	0	0	0	7	33	60	7	0	0	0	0	0	1	1	0	988	732	0	17	1	1	58	1255	401	800	110	352	283	732	0	17	1
OTU_3	968	58	62	89	130	37	34	122	435	146	94	634	402	1114	617	40	0	635	133	558	297	1	9	29	0	1	3	189	5	0	455	47	65	0	123	4	0	2	96	148	61	730	49	127	43	0	123	4	0
OTU_4	40	1027	62	65	60	15	43	116	39	23	60	37	101	36	681	42	0	0	282	2	0	0	0	113	144	10	197	0	4	1	1	0	43	72	562	6	0	0	23	30	18	47	45	25	78	72	562	6	0
OTU_5	1	0	0	0	0	0	0	0	0	4	0	0	0	0	0	0	0	0	201	1	0	0	0	0	0	1481	214	0	3	217	3	115	0	0	6	0	0	0	0	0	0	0	0	0	0	0	6	0	0
OTU_6	0	0	0	0	0	0	0	0	0	0	0	0	0	1	0	0	0	1786	82	39	0	0	1	0	0	0	1	2	1	0	29	3	1	0	0	4	0	0	0	0	1	0	0	0	0	0	0	4	0
OTU_7	8	21	292	13	28	3	255	103	340	56	22	33	27	74	28	16	0	3	113	728	3	0	5	0	0	71	0	485	319	12	25	78	17	21	70	2	0	0	137	15	69	33	69	265	15	21	70	2	0
OTU_8	9	28	14	32	25	7	17	19	9	8	27	548	39	14	12	10	0	0	22	0	200	0	0	0	0	0	0	0	0	0	0	0	2	323	1	9	0	104	14	11	137	14	23	16	1382	323	1	9	0
OTU_9	3	14	6	4	790	0	10	48	3	29	3	4	14	22	4	385	2	0	0	0	54	0	0	0	0	774	1184	0	0	0	2	0	76	0	0	0	0	0	27	47	9	79	5	98	3	0	0	0	0
OTU_10	3	3	2	5	12	0	4	5	238	2	10	2	9	3	5	1	0	0	1	0	0	0	0	505	242	0	0	2	0	0	0	0	828	0	0	0	0	0	5	5	2	2	6	3	1	0	0	0	0
OTU_11	2	95	443	4	4	0	0	7	3	4	2	3	5	7	2	1	0	0	194	0	0	0	0	0	0	0	1	0	0	572	932	37	0	0	0	0	0	0	0	5	8	7	1	9	2	0	0	0	0
OTU_12	0	5	1	1	13	0	4	2	3	6	0	1	3	248	3	4	0	0	0	1	0	0	0	0	0	0	0	0	0	0	0	0	0	0	1335	12	0	0	9	1	2	1	4	5	2	0	1335	12	0
OTU_13	8	11	55	4	31	1	6	16	2	9	6	1	30	13	71	6	0	23	621	2	226	7	238	33	16	1	0	10	24	403	222	287	81	404	122	8	2	0	10	6	370	6	5	10	3	404	122	8	2
OTU_14	4	11	1	2	29	0	251	10	5	16	6	5	13	22	2	26	0	26	1	1	15	0	0	4	12	0	0	19	35	95	51	55	100	178	11	5	411	505	5	79	13	7	9	19	7	178	11	5	411
OTU_15	169	29	29	1562	25	477	18	34	35	16	1169	318	40	68	335	22	0	0	2	965	0	3	0	83	387	0	401	87	109	1126	8	471	2	1	25	39	1473	1475	25	13	14	15	33	14	42	1	25	39	1473
OTU_16	17	22	348	35	32	0	17	623	17	14	64	12	44	21	10	30	0	0	0	0	0	0	0	0	3	0	0	0	0	0	0	0	0	0	0	0	0	0	222	18	5	16	13	24	37	0	0	0	0
OTU_17	49	89	16	138	28	11	37	30	98	208	328	80	29	65	68	10	0	2	1	0	0	3	10	5	15	5	10	6	6	0	11	3	0	0	2	6	0	0	16	15	160	29	19	22	15	0	2	6	0
OTU_18	12	41	22	50	8	1	47	32	17	8	48	22	81	24	25	858	0	0	0	0	0	0	0	0	0	0	0	0	0	0	0	0	0	0	0	0	0	0	22	14	13	28	38	26	14	0	0	0	0
OTU_19	4	515	14	5	69	0	101	21	7	558	10	5	28	36	13	12	0	0	320	2	0	0	0	0	0	0	0	0	0	70	80	102	1	0	114	1	1	0	16	12	13	9	11	16	8	0	114	1	1
OTU_20	15	73	39	61	19	38	26	27	96	138	96	86	81	70	44	8	0	2	15	28	10	2	3	3	0	1	2	5	1	3	17	7	8	0	1	10	3	1	47	18	160	39	99	80	36	0	1	10	3
OTU_21	9	10	8	28	7	0	9	22	17	9	31	12	40	14	16	474	0	0	0	0	0	0	0	0	0	0	0	0	0	0	0	0	0	0	0	0	0	0	17	15	14	11	17	6	8	0	0	0	0
OTU_22	5	3	3	1	17	0	5	349	10	4	5	2	2	9	1	4	0	0	2	0	0	28	180	0	0	0	1	0	0	1	0	78	0	312	0	1	0	3	4	0	1	7	0	6	2	312	0	1	0
OTU_23	2	1	0	1	3	0	1	0	1	3	0	0	3	1	0	0	0	0	410	2	1	0	595	0	0	0	0	36	0	1	0	0	0	0	0	0	0	0	13	0	17	1	0	2	0	0	0	0	0
OTU_24	169	19	8	9	39	5	9	18	40	38	21	13	23	57	14	11	0	0	1	65	0	0	82	0	0	0	15	0	0	0	0	0	0	0	0	1	0	3	648	14	8	28	12	455	17	0	0	1	0
OTU_25	7	42	19	46	32	0	16	14	22	13	53	12	59	30	14	25	0	0	0	0	0	0	0	0	0	0	0	0	0	0	0	0	0	0	0	0	0	0	14	25	17	196	1188	14	46	0	0	0	0
OTU_26	0	0	3	0	1	192	0	3	0	0	17	169	0	0	133	0	0	0	0	0	4	0	0	0	0	0	0	872	326	0	0	0	0	0	0	0	0	0	2	0	1	0	1	0	0	0	0	0	0
OTU_27	14	27	18	23	78	0	19	93	123	800	14	28	40	64	15	15	0	39	0	0	2	0	0	0	0	1	0	3	6	0	21	39	0	0	0	0	0	256	54	17	31	50	544	50	23	0	0	0	0
OTU_28	7	5	6	8	10	0	9	4	2	3	31	0	21	31	3	5	0	0	33	0	0	0	0	36	0	27	0	76	985	0	0	2	0	0	11	0	0	0	5	76	18	3	9	4	13	0	11	0	0
OTU_29	0	0	0	0	0	0	0	0	0	0	1	0	0	0	0	0	19	0	1	0	4	0	1	3	0	0	0	87	3	1	95	10	18	1	1	741	0	0	0	0	0	0	0	0	0	1	1	741	0
OTU_30	0	1	0	0	1	0	3	1	13	2	6	7	3	1	0	0	0	0	28	2	71	58	142	0	0	21	7	21	27	0	11	6	2	3	3	1	5	3	1	2	3	2	5	0	0	3	3	1	5
OTU_31	2	9	10	1	32	0	5	88	7	19	4	3	14	23	2	7	0	0	0	0	0	0	15	0	0	0	122	0	0	0	0	0	0	0	0	0	0	0	9	95	4	9	7	162	2	0	0	0	0
OTU_32	1	2	1	1	19	0	9	5	4	6	2	2	8	13	1	2	0	0	0	0	499	0	0	0	0	0	0	0	0	0	0	0	0	0	0	0	0	0	336	2	2	0	3	8	2	0	0	0	0
OTU_33	12	9	13	20	39	1	7	21	6	29	24	75	15	37	11	5	0	0	0	0	0	0	0	0	0	0	0	0	0	0	0	0	0	0	0	0	0	15	29	9	23	15	16	19	355	0	0	0	0
OTU_34	4	4	20	0	23	0	5	186	23	24	6	3	11	12	5	10	10	7	16	29	59	0	2	1	1	5	12	16	9	3	46	27	21	19	70	3	94	2	20	77	12	12	0	13	4	19	70	3	94
OTU_35	4	10	16	25	195	0	14	150	15	6	26	7	51	20	7	174	0	0	0	0	40	3	14	0	1	0	0	0	0	0	0	0	0	0	0	0	0	0	22	9	4	13	10	17	23	0	0	0	0
OTU_36	3	3	3	13	7	22	0	3	4	2	7	10	14	3	4	4	0	0	0	0	0	0	0	8	156	0	0	0	0	0	0	0	0	0	0	0	0	0	59	5	70	1	3	14	7	0	0	0	0
OTU_37	0	0	0	0	0	0	0	0	0	0	0	0	0	0	0	0	38	0	0	0	0	0	1	0	0	0	0	1	0	0	26	1	1	1	0	1140	1	0	0	0	0	0	0	0	0	1	0	1140	1
OTU_38	0	0	0	0	0	0	0	0	0	0	0	0	0	0	0	0	0	0	0	0	0	0	0	0	0	11	212	0	0	0	0	0	0	0	0	1	1	0	0	0	0	0	0	0	0	0	0	1	1
OTU_39	0	0	0	0	0	1	0	0	0	0	0	2	0	1	3	0	0	0	0	0	0	3	5	179	9	0	0	1	0	0	20	62	0	0	0	0	0	0	0	0	12	0	0	0	0	0	0	0	0
OTU_40	4	0	2	0	4	0	0	4	77	10	6	1	2	14	0	0	0	0	0	0	0	44	119	3	37	0	0	0	101	1	0	0	0	0	108	1	0	0	1	0	4	4	1	0	0	0	108	1	0
OTU_41	5	0	1	1	0	1	0	1	0	1	1	0	1	3	1	0	0	0	32	1	213	1	0	0	0	0	0	0	0	0	0	0	0	12	0	0	0	6	0	1	1	4	0	0	0	12	0	0	0
OTU_42	7	5	15	10	12	0	5	8	137	160	8	4	9	2	1	4	0	0	0	0	0	0	0	0	0	13	5	0	0	0	0	0	0	0	0	0	0	0	2	1	5	25	8	4	5	0	0	0	0
OTU_43	14	1	0	2	0	1	4	1	0	0	10	2	6	5	3	1	0	0	12	0	178	1	1	10	6	0	15	0	1	0	0	0	0	38	0	0	4	10	3	1	1	8	2	1	1	38	0	0	4
OTU_44	89	1	4	1	6	0	2	6	1	5	6	2	7	8	1	2	0	0	0	0	0	1	0	0	1	0	0	0	0	0	0	0	0	0	0	0	0	0	9	2	0	5	1	2	2	0	0	0	0
OTU_45	2	16	11	5	24	0	7	11	2	13	3	3	11	18	3	3	0	0	0	0	0	0	0	0	0	0	0	0	0	0	0	0	0	0	0	0	0	0	6	302	4	8	4	11	3	0	0	0	0
OTU_46	2	3	0	39	9	0	2	2	7	2	5	1	8	3	2	1	0	0	0	0	0	5	85	0	0	0	0	0	0	0	0	0	0	0	0	0	0	0	7	2	275	4	3	3	4	0	0	0	0
OTU_47	3	5	2	1	8	26	6	121	2	7	1	17	8	8	33	111	0	0	44	2	69	1	0	0	0	0	0	0	2	0	4	0	13	44	6	0	0	0	6	1	1	15	2	22	2	44	6	0	0
OTU_48	0	1	1	0	1	0	1	1	13	0	6	0	0	1	0	0	0	0	0	0	0	0	0	27	1	0	0	0	0	0	3	517	0	0	0	0	0	0	0	0	0	1	0	0	0	0	0	0	0
OTU_49	0	0	0	0	0	0	0	0	0	0	0	0	0	0	0	0	786	0	0	0	0	0	0	0	0	0	0	0	0	0	0	1	0	0	0	0	0	0	0	0	0	0	0	0	0	0	0	0	0
OTU_50	1	3	4	3	5	0	0	53	2	7	2	5	4	5	1	0	0	0	6	3	0	0	0	0	0	5	5	0	0	0	0	2	0	0	1	0	0	0	11	4	47	3	2	132	5	0	1	0	0
OTU_51	0	0	3	1	3	0	10	0	0	0	1	1	0	1	0	1	1	0	0	0	0	0	0	0	0	0	0	0	0	0	0	0	0	0	0	0	127	3	1	9	0	0	2	3	0	0	0	0	127
OTU_52	8	148	152	7	211	178	116	19	11	37	9	9	32	53	16	15	0	0	10	122	241	0	0	0	0	2	0	0	0	0	0	0	103	228	0	1	0	0	22	151	17	67	10	301	23	228	0	1	0
OTU_53	2	3	1	2	4	0	3	5	1	9	0	0	3	9	0	96	0	0	0	0	0	0	0	3	0	0	0	0	0	0	1	0	0	0	0	1	0	0	3	2	0	0	3	3	1	0	0	1	0
OTU_54	0	0	0	0	0	1	0	1	0	0	9	0	0	6	0	1	713	0	0	0	0	0	0	0	0	0	0	0	0	0	1	0	0	0	0	0	0	0	0	1	0	0	0	0	0	0	0	0	0
OTU_55	0	0	0	0	0	0	0	0	0	0	0	0	0	0	0	0	0	8	0	0	0	0	0	0	0	0	0	0	0	0	0	0	0	0	0	0	0	157	0	0	0	0	0	0	0	0	0	0	0
OTU_56	0	0	0	0	0	0	0	0	0	0	0	0	0	0	0	0	1	0	0	0	0	0	0	0	0	0	0	0	0	0	4	1	0	0	0	449	1	0	0	0	0	0	0	0	0	0	0	449	1
OTU_57	0	0	0	0	0	87	0	1	0	0	1	71	1	0	63	0	0	0	0	0	0	0	0	0	0	0	0	0	0	0	0	0	0	0	0	0	0	0	1	0	0	0	0	0	0	0	0	0	0
OTU_58	3	1	6	4	6	1	8	2	6	4	3	6	13	9	2	1	0	0	0	0	1	0	0	0	0	0	0	0	0	0	0	0	0	1	0	3	0	0	6	4	107	7	0	3	2	1	0	3	0
OTU_59	61	1	4	0	7	1	0	1	3	6	1	0	10	3	0	1	0	0	0	0	0	0	0	0	18	0	0	8	0	0	0	0	0	0	0	1	90	6	4	1	15	1	1	5	0	0	0	1	90
OTU_60	0	0	0	0	1	0	0	0	0	0	0	0	0	0	0	0	0	0	0	0	159	0	0	0	0	0	0	0	0	0	0	0	0	0	0	0	0	0	0	0	0	0	0	0	0	0	0	0	0
OTU_61	0	0	0	0	0	0	0	0	0	0	0	0	0	0	0	0	948	0	0	0	0	0	0	0	0	0	0	0	0	0	3	0	0	0	0	0	0	0	0	0	0	0	0	0	0	0	0	0	0
OTU_62	45	3	2	2	1	1	0	1	3	2	0	6	1	9	0	0	0	0	0	0	0	0	0	0	0	0	0	0	1	0	1	1	0	0	0	1	0	0	3	2	6	3	0	3	2	0	0	1	0
OTU_63	3	1	0	1	2	0	1	4	352	3	10	4	3	1	1	0	0	0	0	0	0	0	0	0	0	0	0	0	0	0	0	0	0	0	0	0	0	0	1	1	3	1	1	4	1	0	0	0	0
OTU_64	2	1	0	0	6	0	0	1	4	9	2	7	21	10	0	2	0	19	1	13	1	0	0	0	0	0	0	0	0	0	1	0	0	0	1	0	0	0	123	2	1	2	3	6	4	0	1	0	0
OTU_65	0	0	0	0	0	0	0	0	0	0	0	0	0	0	0	0	0	0	4	1	0	0	0	0	0	0	0	183	291	0	0	0	0	0	0	0	0	0	0	0	0	0	0	0	0	0	0	0	0
OTU_66	0	0	0	0	0	0	0	0	0	0	0	0	1	0	1	0	0	0	0	0	0	0	0	0	0	0	0	0	0	0	1	0	35	54	8	0	0	0	0	0	0	0	0	0	0	54	8	0	0
OTU_67	19	9	6	4	39	3	12	35	15	26	19	10	16	30	14	6	0	0	0	19	37	0	122	1440	1526	0	5	99	261	75	1	0	0	0	4	5	376	55	39	6	201	16	56	22	11	0	4	5	376
OTU_68	14	21	1	0	2	0	0	1	0	4	1	1	2	1	0	1	0	0	0	0	0	0	0	0	0	0	0	3	42	0	0	0	0	0	0	0	0	0	1	1	0	3	2	1	2	0	0	0	0
OTU_69	1	0	0	0	0	0	0	0	144	1	4	61	0	2	2	0	0	0	0	0	0	8	15	2	0	5	11	8	0	3	19	27	0	0	1	0	1	0	0	1	1	0	0	0	0	0	1	0	1
OTU_70	0	0	2	0	10	0	3	0	1	0	1	1	5	9	1	1	0	0	0	0	0	0	0	0	0	0	0	0	0	0	0	0	0	0	0	0	0	0	3	1	128	1	1	4	0	0	0	0	0
OTU_71	0	0	0	0	0	28	0	0	0	0	0	61	0	0	86	0	0	0	0	0	0	0	0	0	0	0	0	0	0	0	0	0	0	0	0	0	0	0	0	0	0	0	0	0	0	0	0	0	0
OTU_72	0	0	0	0	0	0	0	0	0	0	0	0	0	0	0	0	0	0	0	0	0	0	0	46	0	0	0	0	1	0	0	0	1	0	0	0	0	0	0	0	0	0	0	0	0	0	0	0	0
OTU_73	0	0	0	0	0	0	0	0	0	0	0	0	0	0	0	0	0	0	0	0	0	44	24	0	0	0	0	0	0	0	0	0	0	0	0	0	0	0	0	0	0	0	0	0	0	0	0	0	0
OTU_74	0	0	0	0	0	0	0	0	0	0	0	0	0	0	0	0	0	0	3	0	4	4	5	1	0	0	1	129	3	0	45	35	43	0	2	0	2	1	0	0	0	0	0	0	0	0	2	0	2
OTU_75	0	0	0	1	4	0	70	2	2	3	2	1	1	4	0	0	0	0	0	0	5	0	0	0	0	0	0	0	0	0	0	0	0	0	0	0	0	0	2	2	1	3	3	2	1	0	0	0	0
OTU_76	0	0	0	0	0	0	0	0	0	0	0	0	0	0	0	0	6	0	0	0	0	0	0	0	0	0	0	0	0	0	2	0	0	0	0	79	0	0	0	0	0	0	0	0	0	0	0	79	0
OTU_77	0	0	0	0	0	2	0	0	0	0	0	0	0	0	1	0	0	0	0	0	0	4	114	0	0	0	0	0	0	0	0	0	0	0	0	0	0	0	0	0	0	0	0	0	0	0	0	0	0
OTU_78	0	0	0	0	0	0	0	0	0	0	0	0	0	0	0	0	0	0	0	0	79	0	0	0	0	0	0	0	0	0	0	0	0	0	0	0	0	0	0	0	0	0	0	0	0	0	0	0	0
OTU_79	0	0	0	0	0	1	0	0	0	0	1	0	0	0	0	0	0	0	0	0	66	0	0	0	0	0	0	11	12	0	0	0	0	0	0	0	0	0	1	0	0	0	0	0	0	0	0	0	0
OTU_80	5	1	1	3	3	0	0	0	4	1	5	3	3	13	4	0	0	0	0	0	0	0	0	0	0	0	0	0	0	0	0	0	0	0	0	0	0	0	74	1	0	3	0	19	2	0	0	0	0
OTU_81	0	0	0	1	1	0	0	0	0	0	0	0	3	1	0	0	0	0	2	1	3	3	6	5	0	0	0	67	7	0	81	20	16	0	2	0	1	0	2	0	0	0	0	0	0	0	2	0	1
OTU_82	2	0	2	2	3	0	0	0	3	2	1	0	2	0	0	0	0	0	11	0	0	0	7	0	0	0	0	0	0	18	60	32	0	0	0	0	0	0	17	1	1	0	52	2	0	0	0	0	0
OTU_83	4	2	1	0	3	0	0	3	2	0	1	1	1	5	1	0	0	0	0	0	0	0	0	0	0	0	0	0	0	0	0	0	0	0	0	0	0	0	2	2	2	97	0	0	1	0	0	0	0
OTU_84	0	3	0	0	6	0	0	0	0	1	0	1	3	1	0	1	0	0	0	0	6	0	0	0	0	0	0	0	0	0	0	0	0	0	0	0	0	0	2	0	1	47	1	1	0	0	0	0	0
OTU_85	0	0	0	0	0	0	0	0	0	0	0	0	0	0	0	0	0	0	0	0	0	0	0	0	0	0	0	0	0	0	0	0	0	53	0	2	0	0	0	0	0	0	0	0	0	53	0	2	0
OTU_86	1	0	2	3	2	0	0	1	5	3	1	1	2	2	0	0	0	0	0	0	0	0	0	0	0	0	0	0	3	0	0	0	0	0	0	0	0	0	1	23	2	2	0	4	1	0	0	0	0
OTU_87	1	22	2	0	3	0	2	0	0	2	0	0	1	4	0	0	0	8	0	0	0	0	0	0	0	0	0	0	0	0	0	0	0	0	0	1	0	0	3	2	61	3	2	3	2	0	0	1	0
OTU_88	1	1	1	0	0	0	0	0	0	2	1	1	0	0	0	0	0	0	0	0	0	0	0	6	0	0	0	0	0	6	0	0	0	0	0	0	0	0	0	2	2	1	0	37	1	0	0	0	0
OTU_89	0	1	0	0	0	0	2	2	0	3	0	0	3	0	0	33	0	0	0	0	0	0	0	0	0	0	0	0	0	0	0	0	0	0	0	0	0	0	2	1	0	0	5	1	0	0	0	0	0
OTU_90	0	0	0	0	0	1	0	0	0	0	0	2	0	0	14	0	0	0	0	0	0	13	0	0	0	0	1	0	0	0	1	0	0	0	0	0	0	0	0	0	0	0	0	0	0	0	0	0	0
OTU_91	0	1	2	1	4	3	2	3	0	3	1	1	2	63	1	0	0	0	0	0	0	0	0	0	0	0	0	0	0	0	0	0	0	0	0	0	0	0	1	0	0	1	1	3	0	0	0	0	0
OTU_92	2	2	0	0	125	7	0	3	0	2	1	1	4	2	3	1	0	0	0	0	0	0	0	0	0	0	0	0	0	0	0	0	0	0	0	0	0	0	1	0	4	19	1	0	2	0	0	0	0
OTU_93	0	1	12	0	12	16	1	0	0	1	1	0	1	2	2	1	1	0	0	4	0	0	0	0	0	0	0	1	0	0	0	0	0	1	0	0	0	0	0	1	2	1	1	3	0	1	0	0	0
OTU_94	4	4	0	0	5	0	0	1	2	1	1	3	2	3	0	1	0	0	0	0	0	0	0	0	0	0	0	0	0	0	0	0	0	0	0	0	0	0	46	1	0	1	2	2	1	0	0	0	0
OTU_95	11	0	0	0	1	10	0	0	0	1	0	3	1	0	7	0	0	0	0	0	21	0	0	0	6	0	0	0	0	0	0	0	0	0	0	0	0	0	0	0	3	0	0	0	0	0	0	0	0
OTU_96	0	0	0	34	2	0	1	1	1	1	2	0	1	2	0	0	0	0	0	0	0	0	0	0	0	0	0	0	0	0	0	0	0	0	0	0	0	0	1	0	1	0	0	1	0	0	0	0	0
OTU_97	0	0	0	0	1	0	0	0	0	0	1	0	1	0	0	0	0	0	0	0	16	0	0	2	37	0	0	0	0	0	0	0	0	0	0	0	0	0	1	0	0	0	0	1	0	0	0	0	0
OTU_98	0	0	0	0	0	0	0	0	0	0	0	0	0	0	0	0	0	0	0	0	0	0	0	0	0	0	0	0	0	0	0	0	32	14	0	0	0	0	0	0	0	0	0	0	0	14	0	0	0
OTU_99	0	16	0	0	1	0	0	1	0	2	0	0	1	0	0	0	0	0	0	0	0	0	0	0	0	0	0	0	0	0	0	0	0	0	0	0	0	0	1	0	0	0	0	1	0	0	0	0	0
OTU_100	0	0	0	0	0	0	0	0	8	1	0	0	1	5	0	0	0	0	0	23	0	0	0	0	0	0	0	0	0	0	0	0	0	0	0	0	0	0	1	0	0	1	0	0	0	0	0	0	0
OTU_101	3	1	1	1	1	0	0	0	3	1	2	1	0	1	2	0	0	0	0	0	3	1	0	0	0	0	0	6	0	0	7	3	0	0	0	1	1	0	0	8	1	2	1	1	0	0	0	1	1
OTU_102	1	0	0	0	0	0	16	1	0	1	1	1	0	0	0	0	0	0	0	0	0	0	0	0	0	0	0	0	0	0	0	0	0	0	0	0	0	0	0	0	1	0	0	0	0	0	0	0	0
OTU_103	0	0	0	0	0	0	0	0	0	0	0	0	0	0	0	0	0	0	0	0	1	1	2	5	0	0	0	34	0	0	55	7	27	0	0	0	0	0	0	0	0	0	0	0	0	0	0	0	0
OTU_104	0	2	0	1	2	0	2	1	1	3	0	0	0	4	1	1	0	0	0	0	0	0	0	0	0	0	0	0	0	0	0	0	0	0	0	0	0	0	113	1	0	1	0	3	1	0	0	0	0
OTU_105	0	1	0	0	0	0	1	0	0	0	0	0	2	1	0	13	0	0	0	0	0	0	0	0	0	0	0	0	0	0	0	0	0	0	0	0	0	0	1	0	1	0	1	0	0	0	0	0	0
OTU_106	0	0	0	0	0	0	0	0	0	0	0	0	0	0	0	0	0	26	0	0	0	0	0	0	0	0	0	0	0	0	1	0	0	0	0	0	0	0	0	0	0	0	0	0	0	0	0	0	0
OTU_107	0	0	0	0	0	0	0	0	0	0	0	0	0	0	0	0	0	0	13	0	0	0	0	0	0	0	0	0	0	0	0	0	0	2	0	0	0	0	0	0	0	0	0	0	0	2	0	0	0
OTU_108	0	0	0	0	0	0	0	0	0	0	0	0	0	0	0	0	1	0	0	0	0	0	0	0	0	0	0	0	0	0	0	0	0	0	0	26	0	0	0	0	0	0	0	0	0	0	0	26	0
OTU_109	0	0	0	0	0	19	0	0	0	0	0	3	0	0	10	0	0	0	0	0	0	0	0	0	0	0	0	0	0	0	0	0	0	0	0	0	0	0	0	0	0	0	0	0	0	0	0	0	0
OTU_110	0	0	0	0	0	0	0	0	0	1	2	1	2	0	1	7	0	0	0	0	0	0	0	0	0	0	0	0	0	0	0	0	0	0	0	0	0	0	0	0	0	0	0	0	0	0	0	0	0
OTU_111	0	0	0	0	0	0	0	0	0	0	0	0	0	0	0	0	0	0	0	0	0	0	0	39	0	0	0	0	0	0	0	0	0	0	0	0	0	0	0	0	0	0	0	0	0	0	0	0	0
OTU_112	2	0	0	1	0	0	1	0	0	1	8	0	2	1	0	0	0	0	0	0	0	0	0	0	0	0	0	0	0	0	0	0	0	0	0	0	0	0	1	1	0	0	0	0	0	0	0	0	0
OTU_113	0	0	0	0	0	34	0	0	0	0	0	13	0	0	17	0	0	0	0	0	0	0	0	0	0	0	0	0	0	0	0	0	0	0	0	0	0	0	0	0	0	0	0	0	0	0	0	0	0
OTU_114	0	0	0	0	0	0	0	0	0	0	0	0	0	0	0	0	94	0	0	0	0	0	0	0	0	0	0	0	0	0	0	0	0	0	0	0	0	0	0	0	0	0	0	0	0	0	0	0	0
OTU_115	0	0	0	0	0	6	0	0	0	0	0	5	0	0	8	0	0	0	0	0	0	0	0	0	0	0	0	0	0	0	0	0	0	0	0	0	0	0	0	0	0	0	0	0	0	0	0	0	0
OTU_116	0	0	0	0	0	0	0	0	0	0	0	0	0	0	0	0	0	0	0	0	0	0	0	0	0	0	0	0	0	0	0	0	0	14	0	0	0	0	0	0	0	0	0	0	0	14	0	0	0
OTU_117	0	0	0	0	0	0	0	0	0	0	0	0	0	0	0	0	0	0	0	0	0	0	0	8	0	0	0	0	0	0	0	0	0	0	0	0	0	0	0	0	0	0	0	0	0	0	0	0	0
OTU_118	0	0	0	0	0	0	0	0	0	1	0	0	0	0	0	0	0	0	0	0	16	0	0	0	0	0	0	0	0	0	0	0	0	0	0	0	0	0	0	0	0	0	1	9	0	0	0	0	0
OTU_119	0	0	0	0	0	0	0	0	0	0	0	0	0	0	0	0	0	0	0	0	1	1	1	3	0	0	0	26	2	0	32	4	3	0	0	14	0	0	0	0	0	0	0	0	0	0	0	14	0
OTU_120	0	0	0	0	0	4	0	0	0	0	0	8	0	0	19	0	0	0	0	0	0	0	0	0	0	0	0	0	0	0	0	0	0	0	0	0	0	0	0	0	0	0	0	0	0	0	0	0	0
OTU_121	0	1	1	0	0	0	0	14	0	1	0	0	1	2	0	0	0	0	0	0	3	0	0	0	0	0	0	0	0	0	0	0	0	0	0	0	0	0	1	0	0	0	0	1	0	0	0	0	0
OTU_122	0	0	0	0	0	0	0	0	0	0	0	0	0	0	0	0	0	6	0	0	0	0	0	0	0	0	0	0	0	0	0	0	0	0	0	0	0	0	0	0	1	0	0	0	0	0	0	0	0
OTU_123	0	0	0	0	0	6	0	0	0	0	0	3	1	0	6	0	0	31	0	0	0	9	0	0	0	1	31	0	0	1	135	0	0	0	0	1	15	1	0	0	0	0	0	0	0	0	0	1	15
OTU_124	1	0	0	0	1	0	0	0	1	0	0	0	1	0	1	0	0	0	0	0	0	0	0	0	0	0	0	0	0	0	0	0	0	0	0	0	0	0	2	0	1	1	1	1	3	0	0	0	0
OTU_125	0	0	0	0	0	3	0	0	0	0	0	8	0	0	12	0	0	0	0	0	0	0	0	0	0	0	0	0	0	0	0	0	0	0	0	0	0	0	0	0	0	0	0	0	0	0	0	0	0
OTU_126	0	0	0	0	0	0	0	0	0	0	0	0	0	0	0	0	0	0	0	0	0	0	0	0	0	0	0	33	0	0	0	0	0	0	0	0	0	0	0	0	0	0	0	0	0	0	0	0	0
OTU_127	0	0	10	0	1	0	0	0	1	0	1	1	0	1	0	0	0	0	0	0	0	0	0	0	0	0	0	0	0	0	0	0	0	0	0	0	0	0	0	0	0	0	0	0	0	0	0	0	0
OTU_128	0	0	0	0	0	4	0	0	0	0	0	2	0	0	5	0	0	0	0	0	0	0	0	0	0	0	0	0	0	0	0	0	0	0	0	0	0	0	0	0	0	0	0	0	0	0	0	0	0
OTU_129	1	0	0	0	0	0	0	0	0	1	0	0	0	1	0	0	0	0	0	0	0	0	0	0	0	0	0	1	0	0	0	0	0	0	0	0	0	0	0	3	0	5	0	0	1	0	0	0	0
OTU_130	0	0	0	0	0	0	0	0	0	0	0	0	0	0	0	0	0	0	0	0	1	0	0	0	0	0	0	7	0	0	14	1	1	0	0	1	0	0	0	0	0	0	0	0	0	0	0	1	0
OTU_131	0	0	0	0	0	0	0	0	0	0	0	0	0	0	0	0	0	0	0	0	3	0	1	0	0	0	0	11	1	1	15	2	3	0	0	0	0	0	0	0	0	0	0	0	0	0	0	0	0
OTU_132	0	0	0	0	0	0	0	1	0	5	0	27	2	0	0	0	0	0	0	0	0	0	0	0	0	0	0	0	0	0	0	0	0	0	0	0	0	0	0	0	0	0	0	0	0	0	0	0	0
OTU_133	3	0	0	1	0	0	1	0	11	0	0	0	0	4	0	0	0	0	0	0	0	0	0	0	0	2	0	0	0	0	0	0	0	0	0	0	0	0	0	0	0	0	0	0	0	0	0	0	0
OTU_134	0	2	0	0	2	0	0	1	1	0	0	0	0	1	0	0	0	0	0	0	0	0	0	0	0	0	0	0	0	0	0	0	0	0	0	0	0	0	0	1	0	0	0	1	1	0	0	0	0
OTU_135	1	0	0	0	0	0	0	1	15	1	0	0	0	1	0	0	0	0	0	0	0	0	0	0	0	0	0	0	0	0	0	0	0	0	0	0	0	0	0	0	0	0	0	0	0	0	0	0	0
OTU_136	0	0	36	1	0	0	0	2	0	1	1	0	2	1	0	0	0	0	0	0	0	0	0	0	0	0	0	0	0	0	0	0	0	0	0	0	0	0	6	0	0	1	1	0	0	0	0	0	0
OTU_137	0	0	0	1	0	0	0	1	0	0	1	0	1	0	0	0	0	0	0	0	0	0	0	0	0	0	0	0	0	0	0	0	0	0	0	0	0	0	0	4	2	6	4	1	0	0	0	0	0
OTU_138	0	0	0	1	0	0	0	0	0	0	0	0	0	0	0	0	0	0	0	0	0	0	0	0	0	0	0	0	0	0	0	0	0	0	0	0	0	0	0	0	7	0	0	0	0	0	0	0	0
OTU_139	0	0	0	0	0	0	0	0	0	0	0	0	0	0	0	0	0	0	0	0	0	0	0	0	0	0	0	1	0	0	1	0	0	0	0	14	0	0	0	0	0	0	0	0	0	0	0	14	0
OTU_140	0	0	0	2	0	6	0	0	0	1	0	0	0	1	0	0	0	0	0	0	0	0	0	0	0	0	0	0	0	0	0	0	0	0	0	0	0	0	0	0	0	0	1	0	0	0	0	0	0
OTU_141	0	0	0	0	0	0	0	0	0	0	0	0	0	0	0	0	0	0	0	0	0	0	0	3	0	0	0	1	0	0	0	0	0	0	0	7	0	0	0	0	0	0	0	0	0	0	0	7	0
OTU_142	2	0	0	0	0	0	0	0	0	0	0	0	0	0	0	0	0	0	0	0	0	0	0	0	0	0	0	0	0	0	0	0	0	0	0	0	0	0	1	0	0	0	0	0	0	0	0	0	0
OTU_143	0	0	0	0	0	0	0	0	0	0	0	0	0	0	0	0	0	0	0	0	0	0	0	0	0	0	0	1	0	0	0	0	0	0	0	0	0	0	0	0	1	5	0	0	2	0	0	0	0
OTU_144	0	0	0	0	0	0	0	0	0	0	0	0	0	0	0	0	0	0	0	0	1	0	1	0	0	0	0	3	3	0	5	1	1	0	0	1	0	1	0	0	0	0	0	0	0	0	0	1	0
OTU_145	0	0	0	0	0	0	0	0	0	0	0	6	0	0	2	0	0	0	0	0	0	0	0	0	0	0	0	0	0	0	0	0	0	0	0	0	0	0	0	0	0	0	0	0	0	0	0	0	0
OTU_146	0	0	0	0	0	0	0	0	0	0	0	0	0	0	0	0	0	0	0	0	0	0	0	0	0	0	0	4	0	0	8	0	2	0	0	0	1	0	0	0	0	0	0	0	0	0	0	0	1
OTU_147	0	0	0	0	0	0	0	0	0	0	0	0	0	0	0	0	0	0	0	0	0	0	0	0	0	0	0	5	0	0	14	4	3	0	0	0	0	0	0	0	0	0	0	0	0	0	0	0	0
OTU_148	0	0	0	0	0	0	0	0	0	0	0	0	0	0	0	0	1	0	0	1	0	0	0	0	0	0	0	1	0	0	13	1	1	0	0	0	0	0	0	0	0	0	0	0	0	0	0	0	0
OTU_149	0	0	0	0	0	0	0	0	0	0	0	0	0	0	0	0	0	0	0	0	0	0	0	0	0	171	164	0	0	0	1	0	1	0	0	0	0	0	0	0	0	0	0	0	0	0	0	0	0
OTU_150	0	0	0	0	0	0	0	0	0	0	0	0	0	0	0	0	0	0	1	0	0	0	0	1	0	0	0	8	0	0	22	0	3	0	0	1	0	0	0	0	0	0	0	0	0	0	0	1	0
OTU_151	0	0	0	0	0	0	0	0	0	0	0	0	0	0	0	0	0	0	1	0	0	0	0	0	0	0	0	0	0	0	0	0	0	0	0	0	0	0	0	0	0	0	0	0	0	0	0	0	0
OTU_152	1	0	2	3	3	0	91	5	1	2	1	3	5	2	0	4	0	0	2	0	0	0	0	0	0	0	0	0	0	0	0	0	0	0	0	0	0	0	6	1	1	2	1	2	3	0	0	0	0
OTU_153	0	0	0	0	0	0	0	0	0	0	0	0	0	0	0	0	0	0	0	0	0	0	1	0	0	0	0	4	5	0	1	0	0	0	0	0	1	1	0	0	0	0	0	0	0	0	0	0	1
OTU_154	0	0	0	0	0	2	0	0	0	0	0	2	0	0	6	0	0	0	0	0	0	0	0	0	0	0	0	0	0	0	0	0	0	0	0	0	0	0	0	0	0	0	0	0	0	0	0	0	0
OTU_155	0	0	0	0	0	0	0	0	0	0	0	0	0	0	0	0	0	0	0	0	0	1	1	0	0	0	0	2	1	0	2	1	0	0	0	0	0	0	0	0	0	0	0	0	0	0	0	0	0
OTU_156	0	0	0	0	0	0	0	2	0	0	0	0	0	0	0	1	0	0	0	0	0	0	0	0	0	0	0	0	0	0	0	0	0	0	0	0	0	0	0	0	0	0	0	0	0	0	0	0	0
OTU_157	1	0	0	0	0	0	0	0	0	0	0	0	0	0	0	0	0	0	0	0	0	0	0	0	0	0	0	0	0	0	0	0	0	0	0	0	0	0	0	0	0	1	1	0	2	0	0	0	0
OTU_158	0	0	0	0	0	0	0	0	0	0	0	3	0	0	2	0	0	0	0	0	0	0	0	0	0	0	0	0	0	0	0	0	0	0	0	0	0	0	0	0	0	0	0	0	0	0	0	0	0
OTU_159	0	0	0	0	1	0	4	1	0	0	0	0	0	0	0	0	0	0	0	0	0	0	0	0	0	0	0	0	0	0	0	0	0	0	0	0	0	0	0	0	0	0	0	0	0	0	0	0	0
OTU_160	0	0	0	1	0	0	6	2	1	0	1	0	0	1	0	0	0	0	0	0	0	0	0	0	0	0	0	0	0	0	0	0	0	0	0	0	0	0	0	0	1	0	0	1	0	0	0	0	0
OTU_161	0	0	0	0	0	0	0	0	0	0	0	0	0	0	0	0	0	0	0	0	0	0	0	1	0	0	0	5	0	0	7	2	3	0	0	0	0	0	0	0	0	0	0	0	0	0	0	0	0
OTU_162	0	0	1	0	0	0	0	0	0	1	0	0	0	0	0	0	0	0	0	0	0	0	0	0	0	1	0	0	0	0	0	0	0	0	0	0	0	0	0	0	0	0	0	0	0	0	0	0	0
OTU_163	0	0	0	0	0	0	0	0	0	0	1	0	0	0	0	0	0	0	0	0	0	0	0	0	0	0	0	0	0	0	0	0	0	0	0	0	0	0	1	2	0	0	0	0	0	0	0	0	0
OTU_164	0	0	1	0	0	1	0	3	0	0	0	0	0	0	1	0	0	0	0	0	0	0	0	0	0	0	0	0	0	0	2	1	0	0	0	0	0	0	0	0	1	0	0	0	0	0	0	0	0
OTU_165	0	0	0	0	1	0	1	0	0	0	0	0	7	2	0	0	0	0	0	0	1	0	0	1	0	0	0	40	21	0	1	0	75	93	31	0	0	0	1	0	1	0	0	0	0	93	31	0	0
OTU_166	0	0	0	0	1	0	0	0	5	0	0	0	0	0	0	0	0	0	0	0	0	0	0	0	0	0	0	0	0	0	0	0	0	0	0	0	0	0	1	0	0	0	0	0	0	0	0	0	0
[truncated: 8 more columns]

## Sheet: OTU_table.txt
OTUID	H10	H11	H12	H14	H15	H16	H1	H20	H2	H3	H4	H5	H6	H7	H8	H9	K110	K69	K70	K71	K72	K73	K74	K75	K76	K77	K78	K79	K80	K81	K82	K83	K84	K85	K86	K87	K88	K89	W13	W17	W18	W19	W21	W22	W23
OTU_1	713	19	725	82	44	1357	20	30	32	8	80	59	170	36	64	26	0	0	0	6	0	2338	753	6	3	12	1	1	0	10	1	528	1	0	0	0	9	10	112	30	12	30	85	110	56
OTU_2	25	131	70	152	221	0	1239	88	107	54	201	48	978	90	51	78	0	0	0	0	7	33	60	7	0	0	0	0	0	1	1	0	988	732	0	17	1	1	58	1255	401	800	110	352	283
OTU_3	968	58	62	89	130	37	34	122	435	146	94	634	402	1114	617	40	0	635	133	558	297	1	9	29	0	1	3	189	5	0	455	47	65	0	123	4	0	2	96	148	61	730	49	127	43
OTU_4	40	1027	62	65	60	15	43	116	39	23	60	37	101	36	681	42	0	0	282	2	0	0	0	113	144	10	197	0	4	1	1	0	43	72	562	6	0	0	23	30	18	47	45	25	78
OTU_5	1	0	0	0	0	0	0	0	0	4	0	0	0	0	0	0	0	0	201	1	0	0	0	0	0	1481	214	0	3	217	3	115	0	0	6	0	0	0	0	0	0	0	0	0	0
OTU_6	0	0	0	0	0	0	0	0	0	0	0	0	0	1	0	0	0	1786	82	39	0	0	1	0	0	0	1	2	1	0	29	3	1	0	0	4	0	0	0	0	1	0	0	0	0
OTU_7	8	21	292	13	28	3	255	103	340	56	22	33	27	74	28	16	0	3	113	728	3	0	5	0	0	71	0	485	319	12	25	78	17	21	70	2	0	0	137	15	69	33	69	265	15
OTU_8	9	28	14	32	25	7	17	19	9	8	27	548	39	14	12	10	0	0	22	0	200	0	0	0	0	0	0	0	0	0	0	0	2	323	1	9	0	104	14	11	137	14	23	16	1382
OTU_9	3	14	6	4	790	0	10	48	3	29	3	4	14	22	4	385	2	0	0	0	54	0	0	0	0	774	1184	0	0	0	2	0	76	0	0	0	0	0	27	47	9	79	5	98	3
OTU_10	3	3	2	5	12	0	4	5	238	2	10	2	9	3	5	1	0	0	1	0	0	0	0	505	242	0	0	2	0	0	0	0	828	0	0	0	0	0	5	5	2	2	6	3	1
OTU_11	2	95	443	4	4	0	0	7	3	4	2	3	5	7	2	1	0	0	194	0	0	0	0	0	0	0	1	0	0	572	932	37	0	0	0	0	0	0	0	5	8	7	1	9	2
OTU_12	0	5	1	1	13	0	4	2	3	6	0	1	3	248	3	4	0	0	0	1	0	0	0	0	0	0	0	0	0	0	0	0	0	0	1335	12	0	0	9	1	2	1	4	5	2
OTU_13	8	11	55	4	31	1	6	16	2	9	6	1	30	13	71	6	0	23	621	2	226	7	238	33	16	1	0	10	24	403	222	287	81	404	122	8	2	0	10	6	370	6	5	10	3
OTU_14	4	11	1	2	29	0	251	10	5	16	6	5	13	22	2	26	0	26	1	1	15	0	0	4	12	0	0	19	35	95	51	55	100	178	11	5	411	505	5	79	13	7	9	19	7
OTU_15	169	29	29	1562	25	477	18	34	35	16	1169	318	40	68	335	22	0	0	2	965	0	3	0	83	387	0	401	87	109	1126	8	471	2	1	25	39	1473	1475	25	13	14	15	33	14	42
OTU_16	17	22	348	35	32	0	17	623	17	14	64	12	44	21	10	30	0	0	0	0	0	0	0	0	3	0	0	0	0	0	0	0	0	0	0	0	0	0	222	18	5	16	13	24	37
OTU_17	49	89	16	138	28	11	37	30	98	208	328	80	29	65	68	10	0	2	1	0	0	3	10	5	15	5	10	6	6	0	11	3	0	0	2	6	0	0	16	15	160	29	19	22	15
OTU_18	12	41	22	50	8	1	47	32	17	8	48	22	81	24	25	858	0	0	0	0	0	0	0	0	0	0	0	0	0	0	0	0	0	0	0	0	0	0	22	14	13	28	38	26	14
OTU_19	4	515	14	5	69	0	101	21	7	558	10	5	28	36	13	12	0	0	320	2	0	0	0	0	0	0	0	0	0	70	80	102	1	0	114	1	1	0	16	12	13	9	11	16	8
OTU_20	15	73	39	61	19	38	26	27	96	138	96	86	81	70	44	8	0	2	15	28	10	2	3	3	0	1	2	5	1	3	17	7	8	0	1	10	3	1	47	18	160	39	99	80	36
OTU_21	9	10	8	28	7	0	9	22	17	9	31	12	40	14	16	474	0	0	0	0	0	0	0	0	0	0	0	0	0	0	0	0	0	0	0	0	0	0	17	15	14	11	17	6	8
OTU_22	5	3	3	1	17	0	5	349	10	4	5	2	2	9	1	4	0	0	2	0	0	28	180	0	0	0	1	0	0	1	0	78	0	312	0	1	0	3	4	0	1	7	0	6	2
OTU_23	2	1	0	1	3	0	1	0	1	3	0	0	3	1	0	0	0	0	410	2	1	0	595	0	0	0	0	36	0	1	0	0	0	0	0	0	0	0	13	0	17	1	0	2	0
OTU_24	169	19	8	9	39	5	9	18	40	38	21	13	23	57	14	11	0	0	1	65	0	0	82	0	0	0	15	0	0	0	0	0	0	0	0	1	0	3	648	14	8	28	12	455	17
OTU_25	7	42	19	46	32	0	16	14	22	13	53	12	59	30	14	25	0	0	0	0	0	0	0	0	0	0	0	0	0	0	0	0	0	0	0	0	0	0	14	25	17	196	1188	14	46
OTU_26	0	0	3	0	1	192	0	3	0	0	17	169	0	0	133	0	0	0	0	0	4	0	0	0	0	0	0	872	326	0	0	0	0	0	0	0	0	0	2	0	1	0	1	0	0
OTU_27	14	27	18	23	78	0	19	93	123	800	14	28	40	64	15	15	0	39	0	0	2	0	0	0	0	1	0	3	6	0	21	39	0	0	0	0	0	256	54	17	31	50	544	50	23
OTU_28	7	5	6	8	10	0	9	4	2	3	31	0	21	31	3	5	0	0	33	0	0	0	0	36	0	27	0	76	985	0	0	2	0	0	11	0	0	0	5	76	18	3	9	4	13
OTU_29	0	0	0	0	0	0	0	0	0	0	1	0	0	0	0	0	19	0	1	0	4	0	1	3	0	0	0	87	3	1	95	10	18	1	1	741	0	0	0	0	0	0	0	0	0
OTU_30	0	1	0	0	1	0	3	1	13	2	6	7	3	1	0	0	0	0	28	2	71	58	142	0	0	21	7	21	27	0	11	6	2	3	3	1	5	3	1	2	3	2	5	0	0
OTU_31	2	9	10	1	32	0	5	88	7	19	4	3	14	23	2	7	0	0	0	0	0	0	15	0	0	0	122	0	0	0	0	0	0	0	0	0	0	0	9	95	4	9	7	162	2
OTU_32	1	2	1	1	19	0	9	5	4	6	2	2	8	13	1	2	0	0	0	0	499	0	0	0	0	0	0	0	0	0	0	0	0	0	0	0	0	0	336	2	2	0	3	8	2
OTU_33	12	9	13	20	39	1	7	21	6	29	24	75	15	37	11	5	0	0	0	0	0	0	0	0	0	0	0	0	0	0	0	0	0	0	0	0	0	15	29	9	23	15	16	19	355
OTU_34	4	4	20	0	23	0	5	186	23	24	6	3	11	12	5	10	10	7	16	29	59	0	2	1	1	5	12	16	9	3	46	27	21	19	70	3	94	2	20	77	12	12	0	13	4
OTU_35	4	10	16	25	195	0	14	150	15	6	26	7	51	20	7	174	0	0	0	0	40	3	14	0	1	0	0	0	0	0	0	0	0	0	0	0	0	0	22	9	4	13	10	17	23
OTU_36	3	3	3	13	7	22	0	3	4	2	7	10	14	3	4	4	0	0	0	0	0	0	0	8	156	0	0	0	0	0	0	0	0	0	0	0	0	0	59	5	70	1	3	14	7
OTU_37	0	0	0	0	0	0	0	0	0	0	0	0	0	0	0	0	38	0	0	0	0	0	1	0	0	0	0	1	0	0	26	1	1	1	0	1140	1	0	0	0	0	0	0	0	0
OTU_38	0	0	0	0	0	0	0	0	0	0	0	0	0	0	0	0	0	0	0	0	0	0	0	0	0	11	212	0	0	0	0	0	0	0	0	1	1	0	0	0	0	0	0	0	0
OTU_39	0	0	0	0	0	1	0	0	0	0	0	2	0	1	3	0	0	0	0	0	0	3	5	179	9	0	0	1	0	0	20	62	0	0	0	0	0	0	0	0	12	0	0	0	0
OTU_40	4	0	2	0	4	0	0	4	77	10	6	1	2	14	0	0	0	0	0	0	0	44	119	3	37	0	0	0	101	1	0	0	0	0	108	1	0	0	1	0	4	4	1	0	0
OTU_41	5	0	1	1	0	1	0	1	0	1	1	0	1	3	1	0	0	0	32	1	213	1	0	0	0	0	0	0	0	0	0	0	0	12	0	0	0	6	0	1	1	4	0	0	0
OTU_42	7	5	15	10	12	0	5	8	137	160	8	4	9	2	1	4	0	0	0	0	0	0	0	0	0	13	5	0	0	0	0	0	0	0	0	0	0	0	2	1	5	25	8	4	5
OTU_43	14	1	0	2	0	1	4	1	0	0	10	2	6	5	3	1	0	0	12	0	178	1	1	10	6	0	15	0	1	0	0	0	0	38	0	0	4	10	3	1	1	8	2	1	1
OTU_44	89	1	4	1	6	0	2	6	1	5	6	2	7	8	1	2	0	0	0	0	0	1	0	0	1	0	0	0	0	0	0	0	0	0	0	0	0	0	9	2	0	5	1	2	2
OTU_45	2	16	11	5	24	0	7	11	2	13	3	3	11	18	3	3	0	0	0	0	0	0	0	0	0	0	0	0	0	0	0	0	0	0	0	0	0	0	6	302	4	8	4	11	3
OTU_46	2	3	0	39	9	0	2	2	7	2	5	1	8	3	2	1	0	0	0	0	0	5	85	0	0	0	0	0	0	0	0	0	0	0	0	0	0	0	7	2	275	4	3	3	4
OTU_47	3	5	2	1	8	26	6	121	2	7	1	17	8	8	33	111	0	0	44	2	69	1	0	0	0	0	0	0	2	0	4	0	13	44	6	0	0	0	6	1	1	15	2	22	2
OTU_48	0	1	1	0	1	0	1	1	13	0	6	0	0	1	0	0	0	0	0	0	0	0	0	27	1	0	0	0	0	0	3	517	0	0	0	0	0	0	0	0	0	1	0	0	0
OTU_49	0	0	0	0	0	0	0	0	0	0	0	0	0	0	0	0	786	0	0	0	0	0	0	0	0	0	0	0	0	0	0	1	0	0	0	0	0	0	0	0	0	0	0	0	0
OTU_50	1	3	4	3	5	0	0	53	2	7	2	5	4	5	1	0	0	0	6	3	0	0	0	0	0	5	5	0	0	0	0	2	0	0	1	0	0	0	11	4	47	3	2	132	5
OTU_51	0	0	3	1	3	0	10	0	0	0	1	1	0	1	0	1	1	0	0	0	0	0	0	0	0	0	0	0	0	0	0	0	0	0	0	0	127	3	1	9	0	0	2	3	0
OTU_52	8	148	152	7	211	178	116	19	11	37	9	9	32	53	16	15	0	0	10	122	241	0	0	0	0	2	0	0	0	0	0	0	103	228	0	1	0	0	22	151	17	67	10	301	23
OTU_53	2	3	1	2	4	0	3	5	1	9	0	0	3	9	0	96	0	0	0	0	0	0	0	3	0	0	0	0	0	0	1	0	0	0	0	1	0	0	3	2	0	0	3	3	1
OTU_54	0	0	0	0	0	1	0	1	0	0	9	0	0	6	0	1	713	0	0	0	0	0	0	0	0	0	0	0	0	0	1	0	0	0	0	0	0	0	0	1	0	0	0	0	0
OTU_55	0	0	0	0	0	0	0	0	0	0	0	0	0	0	0	0	0	8	0	0	0	0	0	0	0	0	0	0	0	0	0	0	0	0	0	0	0	157	0	0	0	0	0	0	0
OTU_56	0	0	0	0	0	0	0	0	0	0	0	0	0	0	0	0	1	0	0	0	0	0	0	0	0	0	0	0	0	0	4	1	0	0	0	449	1	0	0	0	0	0	0	0	0
OTU_57	0	0	0	0	0	87	0	1	0	0	1	71	1	0	63	0	0	0	0	0	0	0	0	0	0	0	0	0	0	0	0	0	0	0	0	0	0	0	1	0	0	0	0	0	0
OTU_58	3	1	6	4	6	1	8	2	6	4	3	6	13	9	2	1	0	0	0	0	1	0	0	0	0	0	0	0	0	0	0	0	0	1	0	3	0	0	6	4	107	7	0	3	2
OTU_59	61	1	4	0	7	1	0	1	3	6	1	0	10	3	0	1	0	0	0	0	0	0	0	0	18	0	0	8	0	0	0	0	0	0	0	1	90	6	4	1	15	1	1	5	0
OTU_60	0	0	0	0	1	0	0	0	0	0	0	0	0	0	0	0	0	0	0	0	159	0	0	0	0	0	0	0	0	0	0	0	0	0	0	0	0	0	0	0	0	0	0	0	0
OTU_61	0	0	0	0	0	0	0	0	0	0	0	0	0	0	0	0	948	0	0	0	0	0	0	0	0	0	0	0	0	0	3	0	0	0	0	0	0	0	0	0	0	0	0	0	0
OTU_62	45	3	2	2	1	1	0	1	3	2	0	6	1	9	0	0	0	0	0	0	0	0	0	0	0	0	0	0	1	0	1	1	0	0	0	1	0	0	3	2	6	3	0	3	2
OTU_63	3	1	0	1	2	0	1	4	352	3	10	4	3	1	1	0	0	0	0	0	0	0	0	0	0	0	0	0	0	0	0	0	0	0	0	0	0	0	1	1	3	1	1	4	1
OTU_64	2	1	0	0	6	0	0	1	4	9	2	7	21	10	0	2	0	19	1	13	1	0	0	0	0	0	0	0	0	0	1	0	0	0	1	0	0	0	123	2	1	2	3	6	4
OTU_65	0	0	0	0	0	0	0	0	0	0	0	0	0	0	0	0	0	0	4	1	0	0	0	0	0	0	0	183	291	0	0	0	0	0	0	0	0	0	0	0	0	0	0	0	0
OTU_66	0	0	0	0	0	0	0	0	0	0	0	0	1	0	1	0	0	0	0	0	0	0	0	0	0	0	0	0	0	0	1	0	35	54	8	0	0	0	0	0	0	0	0	0	0
OTU_67	19	9	6	4	39	3	12	35	15	26	19	10	16	30	14	6	0	0	0	19	37	0	122	1440	1526	0	5	99	261	75	1	0	0	0	4	5	376	55	39	6	201	16	56	22	11
OTU_68	14	21	1	0	2	0	0	1	0	4	1	1	2	1	0	1	0	0	0	0	0	0	0	0	0	0	0	3	42	0	0	0	0	0	0	0	0	0	1	1	0	3	2	1	2
OTU_69	1	0	0	0	0	0	0	0	144	1	4	61	0	2	2	0	0	0	0	0	0	8	15	2	0	5	11	8	0	3	19	27	0	0	1	0	1	0	0	1	1	0	0	0	0
OTU_70	0	0	2	0	10	0	3	0	1	0	1	1	5	9	1	1	0	0	0	0	0	0	0	0	0	0	0	0	0	0	0	0	0	0	0	0	0	0	3	1	128	1	1	4	0
OTU_71	0	0	0	0	0	28	0	0	0	0	0	61	0	0	86	0	0	0	0	0	0	0	0	0	0	0	0	0	0	0	0	0	0	0	0	0	0	0	0	0	0	0	0	0	0
OTU_72	0	0	0	0	0	0	0	0	0	0	0	0	0	0	0	0	0	0	0	0	0	0	0	46	0	0	0	0	1	0	0	0	1	0	0	0	0	0	0	0	0	0	0	0	0
OTU_73	0	0	0	0	0	0	0	0	0	0	0	0	0	0	0	0	0	0	0	0	0	44	24	0	0	0	0	0	0	0	0	0	0	0	0	0	0	0	0	0	0	0	0	0	0
OTU_74	0	0	0	0	0	0	0	0	0	0	0	0	0	0	0	0	0	0	3	0	4	4	5	1	0	0	1	129	3	0	45	35	43	0	2	0	2	1	0	0	0	0	0	0	0
OTU_75	0	0	0	1	4	0	70	2	2	3	2	1	1	4	0	0	0	0	0	0	5	0	0	0	0	0	0	0	0	0	0	0	0	0	0	0	0	0	2	2	1	3	3	2	1
OTU_76	0	0	0	0	0	0	0	0	0	0	0	0	0	0	0	0	6	0	0	0	0	0	0	0	0	0	0	0	0	0	2	0	0	0	0	79	0	0	0	0	0	0	0	0	0
OTU_77	0	0	0	0	0	2	0	0	0	0	0	0	0	0	1	0	0	0	0	0	0	4	114	0	0	0	0	0	0	0	0	0	0	0	0	0	0	0	0	0	0	0	0	0	0
OTU_78	0	0	0	0	0	0	0	0	0	0	0	0	0	0	0	0	0	0	0	0	79	0	0	0	0	0	0	0	0	0	0	0	0	0	0	0	0	0	0	0	0	0	0	0	0
OTU_79	0	0	0	0	0	1	0	0	0	0	1	0	0	0	0	0	0	0	0	0	66	0	0	0	0	0	0	11	12	0	0	0	0	0	0	0	0	0	1	0	0	0	0	0	0
OTU_80	5	1	1	3	3	0	0	0	4	1	5	3	3	13	4	0	0	0	0	0	0	0	0	0	0	0	0	0	0	0	0	0	0	0	0	0	0	0	74	1	0	3	0	19	2
OTU_81	0	0	0	1	1	0	0	0	0	0	0	0	3	1	0	0	0	0	2	1	3	3	6	5	0	0	0	67	7	0	81	20	16	0	2	0	1	0	2	0	0	0	0	0	0
OTU_82	2	0	2	2	3	0	0	0	3	2	1	0	2	0	0	0	0	0	11	0	0	0	7	0	0	0	0	0	0	18	60	32	0	0	0	0	0	0	17	1	1	0	52	2	0
OTU_83	4	2	1	0	3	0	0	3	2	0	1	1	1	5	1	0	0	0	0	0	0	0	0	0	0	0	0	0	0	0	0	0	0	0	0	0	0	0	2	2	2	97	0	0	1
OTU_84	0	3	0	0	6	0	0	0	0	1	0	1	3	1	0	1	0	0	0	0	6	0	0	0	0	0	0	0	0	0	0	0	0	0	0	0	0	0	2	0	1	47	1	1	0
OTU_85	0	0	0	0	0	0	0	0	0	0	0	0	0	0	0	0	0	0	0	0	0	0	0	0	0	0	0	0	0	0	0	0	0	53	0	2	0	0	0	0	0	0	0	0	0
OTU_86	1	0	2	3	2	0	0	1	5	3	1	1	2	2	0	0	0	0	0	0	0	0	0	0	0	0	0	0	3	0	0	0	0	0	0	0	0	0	1	23	2	2	0	4	1
OTU_87	1	22	2	0	3	0	2	0	0	2	0	0	1	4	0	0	0	8	0	0	0	0	0	0	0	0	0	0	0	0	0	0	0	0	0	1	0	0	3	2	61	3	2	3	2
OTU_88	1	1	1	0	0	0	0	0	0	2	1	1	0	0	0	0	0	0	0	0	0	0	0	6	0	0	0	0	0	6	0	0	0	0	0	0	0	0	0	2	2	1	0	37	1
OTU_89	0	1	0	0	0	0	2	2	0	3	0	0	3	0	0	33	0	0	0	0	0	0	0	0	0	0	0	0	0	0	0	0	0	0	0	0	0	0	2	1	0	0	5	1	0
OTU_90	0	0	0	0	0	1	0	0	0	0	0	2	0	0	14	0	0	0	0	0	0	13	0	0	0	0	1	0	0	0	1	0	0	0	0	0	0	0	0	0	0	0	0	0	0
OTU_91	0	1	2	1	4	3	2	3	0	3	1	1	2	63	1	0	0	0	0	0	0	0	0	0	0	0	0	0	0	0	0	0	0	0	0	0	0	0	1	0	0	1	1	3	0
OTU_92	2	2	0	0	125	7	0	3	0	2	1	1	4	2	3	1	0	0	0	0	0	0	0	0	0	0	0	0	0	0	0	0	0	0	0	0	0	0	1	0	4	19	1	0	2
OTU_93	0	1	12	0	12	16	1	0	0	1	1	0	1	2	2	1	1	0	0	4	0	0	0	0	0	0	0	1	0	0	0	0	0	1	0	0	0	0	0	1	2	1	1	3	0
OTU_94	4	4	0	0	5	0	0	1	2	1	1	3	2	3	0	1	0	0	0	0	0	0	0	0	0	0	0	0	0	0	0	0	0	0	0	0	0	0	46	1	0	1	2	2	1
OTU_95	11	0	0	0	1	10	0	0	0	1	0	3	1	0	7	0	0	0	0	0	21	0	0	0	6	0	0	0	0	0	0	0	0	0	0	0	0	0	0	0	3	0	0	0	0
OTU_96	0	0	0	34	2	0	1	1	1	1	2	0	1	2	0	0	0	0	0	0	0	0	0	0	0	0	0	0	0	0	0	0	0	0	0	0	0	0	1	0	1	0	0	1	0
OTU_97	0	0	0	0	1	0	0	0	0	0	1	0	1	0	0	0	0	0	0	0	16	0	0	2	37	0	0	0	0	0	0	0	0	0	0	0	0	0	1	0	0	0	0	1	0
OTU_98	0	0	0	0	0	0	0	0	0	0	0	0	0	0	0	0	0	0	0	0	0	0	0	0	0	0	0	0	0	0	0	0	32	14	0	0	0	0	0	0	0	0	0	0	0
OTU_99	0	16	0	0	1	0	0	1	0	2	0	0	1	0	0	0	0	0	0	0	0	0	0	0	0	0	0	0	0	0	0	0	0	0	0	0	0	0	1	0	0	0	0	1	0
OTU_100	0	0	0	0	0	0	0	0	8	1	0	0	1	5	0	0	0	0	0	23	0	0	0	0	0	0	0	0	0	0	0	0	0	0	0	0	0	0	1	0	0	1	0	0	0
OTU_101	3	1	1	1	1	0	0	0	3	1	2	1	0	1	2	0	0	0	0	0	3	1	0	0	0	0	0	6	0	0	7	3	0	0	0	1	1	0	0	8	1	2	1	1	0
OTU_102	1	0	0	0	0	0	16	1	0	1	1	1	0	0	0	0	0	0	0	0	0	0	0	0	0	0	0	0	0	0	0	0	0	0	0	0	0	0	0	0	1	0	0	0	0
OTU_103	0	0	0	0	0	0	0	0	0	0	0	0	0	0	0	0	0	0	0	0	1	1	2	5	0	0	0	34	0	0	55	7	27	0	0	0	0	0	0	0	0	0	0	0	0
OTU_104	0	2	0	1	2	0	2	1	1	3	0	0	0	4	1	1	0	0	0	0	0	0	0	0	0	0	0	0	0	0	0	0	0	0	0	0	0	0	113	1	0	1	0	3	1
OTU_105	0	1	0	0	0	0	1	0	0	0	0	0	2	1	0	13	0	0	0	0	0	0	0	0	0	0	0	0	0	0	0	0	0	0	0	0	0	0	1	0	1	0	1	0	0
OTU_106	0	0	0	0	0	0	0	0	0	0	0	0	0	0	0	0	0	26	0	0	0	0	0	0	0	0	0	0	0	0	1	0	0	0	0	0	0	0	0	0	0	0	0	0	0
OTU_107	0	0	0	0	0	0	0	0	0	0	0	0	0	0	0	0	0	0	13	0	0	0	0	0	0	0	0	0	0	0	0	0	0	2	0	0	0	0	0	0	0	0	0	0	0
OTU_108	0	0	0	0	0	0	0	0	0	0	0	0	0	0	0	0	1	0	0	0	0	0	0	0	0	0	0	0	0	0	0	0	0	0	0	26	0	0	0	0	0	0	0	0	0
OTU_109	0	0	0	0	0	19	0	0	0	0	0	3	0	0	10	0	0	0	0	0	0	0	0	0	0	0	0	0	0	0	0	0	0	0	0	0	0	0	0	0	0	0	0	0	0
OTU_110	0	0	0	0	0	0	0	0	0	1	2	1	2	0	1	7	0	0	0	0	0	0	0	0	0	0	0	0	0	0	0	0	0	0	0	0	0	0	0	0	0	0	0	0	0
OTU_111	0	0	0	0	0	0	0	0	0	0	0	0	0	0	0	0	0	0	0	0	0	0	0	39	0	0	0	0	0	0	0	0	0	0	0	0	0	0	0	0	0	0	0	0	0
OTU_112	2	0	0	1	0	0	1	0	0	1	8	0	2	1	0	0	0	0	0	0	0	0	0	0	0	0	0	0	0	0	0	0	0	0	0	0	0	0	1	1	0	0	0	0	0
OTU_113	0	0	0	0	0	34	0	0	0	0	0	13	0	0	17	0	0	0	0	0	0	0	0	0	0	0	0	0	0	0	0	0	0	0	0	0	0	0	0	0	0	0	0	0	0
OTU_114	0	0	0	0	0	0	0	0	0	0	0	0	0	0	0	0	94	0	0	0	0	0	0	0	0	0	0	0	0	0	0	0	0	0	0	0	0	0	0	0	0	0	0	0	0
OTU_115	0	0	0	0	0	6	0	0	0	0	0	5	0	0	8	0	0	0	0	0	0	0	0	0	0	0	0	0	0	0	0	0	0	0	0	0	0	0	0	0	0	0	0	0	0
OTU_116	0	0	0	0	0	0	0	0	0	0	0	0	0	0	0	0	0	0	0	0	0	0	0	0	0	0	0	0	0	0	0	0	0	14	0	0	0	0	0	0	0	0	0	0	0
OTU_117	0	0	0	0	0	0	0	0	0	0	0	0	0	0	0	0	0	0	0	0	0	0	0	8	0	0	0	0	0	0	0	0	0	0	0	0	0	0	0	0	0	0	0	0	0
OTU_118	0	0	0	0	0	0	0	0	0	1	0	0	0	0	0	0	0	0	0	0	16	0	0	0	0	0	0	0	0	0	0	0	0	0	0	0	0	0	0	0	0	0	1	9	0
OTU_119	0	0	0	0	0	0	0	0	0	0	0	0	0	0	0	0	0	0	0	0	1	1	1	3	0	0	0	26	2	0	32	4	3	0	0	14	0	0	0	0	0	0	0	0	0
OTU_120	0	0	0	0	0	4	0	0	0	0	0	8	0	0	19	0	0	0	0	0	0	0	0	0	0	0	0	0	0	0	0	0	0	0	0	0	0	0	0	0	0	0	0	0	0
OTU_121	0	1	1	0	0	0	0	14	0	1	0	0	1	2	0	0	0	0	0	0	3	0	0	0	0	0	0	0	0	0	0	0	0	0	0	0	0	0	1	0	0	0	0	1	0
OTU_122	0	0	0	0	0	0	0	0	0	0	0	0	0	0	0	0	0	6	0	0	0	0	0	0	0	0	0	0	0	0	0	0	0	0	0	0	0	0	0	0	1	0	0	0	0
OTU_123	0	0	0	0	0	6	0	0	0	0	0	3	1	0	6	0	0	31	0	0	0	9	0	0	0	1	31	0	0	1	135	0	0	0	0	1	15	1	0	0	0	0	0	0	0
OTU_124	1	0	0	0	1	0	0	0	1	0	0	0	1	0	1	0	0	0	0	0	0	0	0	0	0	0	0	0	0	0	0	0	0	0	0	0	0	0	2	0	1	1	1	1	3
OTU_125	0	0	0	0	0	3	0	0	0	0	0	8	0	0	12	0	0	0	0	0	0	0	0	0	0	0	0	0	0	0	0	0	0	0	0	0	0	0	0	0	0	0	0	0	0
OTU_126	0	0	0	0	0	0	0	0	0	0	0	0	0	0	0	0	0	0	0	0	0	0	0	0	0	0	0	33	0	0	0	0	0	0	0	0	0	0	0	0	0	0	0	0	0
OTU_127	0	0	10	0	1	0	0	0	1	0	1	1	0	1	0	0	0	0	0	0	0	0	0	0	0	0	0	0	0	0	0	0	0	0	0	0	0	0	0	0	0	0	0	0	0
OTU_128	0	0	0	0	0	4	0	0	0	0	0	2	0	0	5	0	0	0	0	0	0	0	0	0	0	0	0	0	0	0	0	0	0	0	0	0	0	0	0	0	0	0	0	0	0
OTU_129	1	0	0	0	0	0	0	0	0	1	0	0	0	1	0	0	0	0	0	0	0	0	0	0	0	0	0	1	0	0	0	0	0	0	0	0	0	0	0	3	0	5	0	0	1
OTU_130	0	0	0	0	0	0	0	0	0	0	0	0	0	0	0	0	0	0	0	0	1	0	0	0	0	0	0	7	0	0	14	1	1	0	0	1	0	0	0	0	0	0	0	0	0
OTU_131	0	0	0	0	0	0	0	0	0	0	0	0	0	0	0	0	0	0	0	0	3	0	1	0	0	0	0	11	1	1	15	2	3	0	0	0	0	0	0	0	0	0	0	0	0
OTU_132	0	0	0	0	0	0	0	1	0	5	0	27	2	0	0	0	0	0	0	0	0	0	0	0	0	0	0	0	0	0	0	0	0	0	0	0	0	0	0	0	0	0	0	0	0
OTU_133	3	0	0	1	0	0	1	0	11	0	0	0	0	4	0	0	0	0	0	0	0	0	0	0	0	2	0	0	0	0	0	0	0	0	0	0	0	0	0	0	0	0	0	0	0
OTU_134	0	2	0	0	2	0	0	1	1	0	0	0	0	1	0	0	0	0	0	0	0	0	0	0	0	0	0	0	0	0	0	0	0	0	0	0	0	0	0	1	0	0	0	1	1
OTU_135	1	0	0	0	0	0	0	1	15	1	0	0	0	1	0	0	0	0	0	0	0	0	0	0	0	0	0	0	0	0	0	0	0	0	0	0	0	0	0	0	0	0	0	0	0
OTU_136	0	0	36	1	0	0	0	2	0	1	1	0	2	1	0	0	0	0	0	0	0	0	0	0	0	0	0	0	0	0	0	0	0	0	0	0	0	0	6	0	0	1	1	0	0
OTU_137	0	0	0	1	0	0	0	1	0	0	1	0	1	0	0	0	0	0	0	0	0	0	0	0	0	0	0	0	0	0	0	0	0	0	0	0	0	0	0	4	2	6	4	1	0
OTU_138	0	0	0	1	0	0	0	0	0	0	0	0	0	0	0	0	0	0	0	0	0	0	0	0	0	0	0	0	0	0	0	0	0	0	0	0	0	0	0	0	7	0	0	0	0
OTU_139	0	0	0	0	0	0	0	0	0	0	0	0	0	0	0	0	0	0	0	0	0	0	0	0	0	0	0	1	0	0	1	0	0	0	0	14	0	0	0	0	0	0	0	0	0
OTU_140	0	0	0	2	0	6	0	0	0	1	0	0	0	1	0	0	0	0	0	0	0	0	0	0	0	0	0	0	0	0	0	0	0	0	0	0	0	0	0	0	0	0	1	0	0
OTU_141	0	0	0	0	0	0	0	0	0	0	0	0	0	0	0	0	0	0	0	0	0	0	0	3	0	0	0	1	0	0	0	0	0	0	0	7	0	0	0	0	0	0	0	0	0
OTU_142	2	0	0	0	0	0	0	0	0	0	0	0	0	0	0	0	0	0	0	0	0	0	0	0	0	0	0	0	0	0	0	0	0	0	0	0	0	0	1	0	0	0	0	0	0
OTU_143	0	0	0	0	0	0	0	0	0	0	0	0	0	0	0	0	0	0	0	0	0	0	0	0	0	0	0	1	0	0	0	0	0	0	0	0	0	0	0	0	1	5	0	0	2
OTU_144	0	0	0	0	0	0	0	0	0	0	0	0	0	0	0	0	0	0	0	0	1	0	1	0	0	0	0	3	3	0	5	1	1	0	0	1	0	1	0	0	0	0	0	0	0
OTU_145	0	0	0	0	0	0	0	0	0	0	0	6	0	0	2	0	0	0	0	0	0	0	0	0	0	0	0	0	0	0	0	0	0	0	0	0	0	0	0	0	0	0	0	0	0
OTU_146	0	0	0	0	0	0	0	0	0	0	0	0	0	0	0	0	0	0	0	0	0	0	0	0	0	0	0	4	0	0	8	0	2	0	0	0	1	0	0	0	0	0	0	0	0
OTU_147	0	0	0	0	0	0	0	0	0	0	0	0	0	0	0	0	0	0	0	0	0	0	0	0	0	0	0	5	0	0	14	4	3	0	0	0	0	0	0	0	0	0	0	0	0
OTU_148	0	0	0	0	0	0	0	0	0	0	0	0	0	0	0	0	1	0	0	1	0	0	0	0	0	0	0	1	0	0	13	1	1	0	0	0	0	0	0	0	0	0	0	0	0
OTU_149	0	0	0	0	0	0	0	0	0	0	0	0	0	0	0	0	0	0	0	0	0	0	0	0	0	171	164	0	0	0	1	0	1	0	0	0	0	0	0	0	0	0	0	0	0
OTU_150	0	0	0	0	0	0	0	0	0	0	0	0	0	0	0	0	0	0	1	0	0	0	0	1	0	0	0	8	0	0	22	0	3	0	0	1	0	0	0	0	0	0	0	0	0
OTU_151	0	0	0	0	0	0	0	0	0	0	0	0	0	0	0	0	0	0	1	0	0	0	0	0	0	0	0	0	0	0	0	0	0	0	0	0	0	0	0	0	0	0	0	0	0
OTU_152	1	0	2	3	3	0	91	5	1	2	1	3	5	2	0	4	0	0	2	0	0	0	0	0	0	0	0	0	0	0	0	0	0	0	0	0	0	0	6	1	1	2	1	2	3
OTU_153	0	0	0	0	0	0	0	0	0	0	0	0	0	0	0	0	0	0	0	0	0	0	1	0	0	0	0	4	5	0	1	0	0	0	0	0	1	1	0	0	0	0	0	0	0
OTU_154	0	0	0	0	0	2	0	0	0	0	0	2	0	0	6	0	0	0	0	0	0	0	0	0	0	0	0	0	0	0	0	0	0	0	0	0	0	0	0	0	0	0	0	0	0
OTU_155	0	0	0	0	0	0	0	0	0	0	0	0	0	0	0	0	0	0	0	0	0	1	1	0	0	0	0	2	1	0	2	1	0	0	0	0	0	0	0	0	0	0	0	0	0
OTU_156	0	0	0	0	0	0	0	2	0	0	0	0	0	0	0	1	0	0	0	0	0	0	0	0	0	0	0	0	0	0	0	0	0	0	0	0	0	0	0	0	0	0	0	0	0
OTU_157	1	0	0	0	0	0	0	0	0	0	0	0	0	0	0	0	0	0	0	0	0	0	0	0	0	0	0	0	0	0	0	0	0	0	0	0	0	0	0	0	0	1	1	0	2
OTU_158	0	0	0	0	0	0	0	0	0	0	0	3	0	0	2	0	0	0	0	0	0	0	0	0	0	0	0	0	0	0	0	0	0	0	0	0	0	0	0	0	0	0	0	0	0
OTU_159	0	0	0	0	1	0	4	1	0	0	0	0	0	0	0	0	0	0	0	0	0	0	0	0	0	0	0	0	0	0	0	0	0	0	0	0	0	0	0	0	0	0	0	0	0
OTU_160	0	0	0	1	0	0	6	2	1	0	1	0	0	1	0	0	0	0	0	0	0	0	0	0	0	0	0	0	0	0	0	0	0	0	0	0	0	0	0	0	1	0	0	1	0
OTU_161	0	0	0	0	0	0	0	0	0	0	0	0	0	0	0	0	0	0	0	0	0	0	0	1	0	0	0	5	0	0	7	2	3	0	0	0	0	0	0	0	0	0	0	0	0
OTU_162	0	0	1	0	0	0	0	0	0	1	0	0	0	0	0	0	0	0	0	0	0	0	0	0	0	1	0	0	0	0	0	0	0	0	0	0	0	0	0	0	0	0	0	0	0
OTU_163	0	0	0	0	0	0	0	0	0	0	1	0	0	0	0	0	0	0	0	0	0	0	0	0	0	0	0	0	0	0	0	0	0	0	0	0	0	0	1	2	0	0	0	0	0
OTU_164	0	0	1	0	0	1	0	3	0	0	0	0	0	0	1	0	0	0	0	0	0	0	0	0	0	0	0	0	0	0	2	1	0	0	0	0	0	0	0	0	1	0	0	0	0
OTU_165	0	0	0	0	1	0	1	0	0	0	0	0	7	2	0	0	0	0	0	0	1	0	0	1	0	0	0	40	21	0	1	0	75	93	31	0	0	0	1	0	1	0	0	0	0
OTU_166	0	0	0	0	1	0	0	0	5	0	0	0	0	0	0	0	0	0	0	0	0	0	0	0	0	0	0	0	0	0	0	0	0	0	0	0	0	0	1	0	0	0	0	0	0

## Sheet: otu.group.txt
group	OTU_181	OTU_603	OTU_4	OTU_184	OTU_153	OTU_355	OTU_175	OTU_100	OTU_697	OTU_10	OTU_49	OTU_599	OTU_210	OTU_252	OTU_192	OTU_51	OTU_242	OTU_331	OTU_387	OTU_357	OTU_55	OTU_301	OTU_531	OTU_475	OTU_166	OTU_152	OTU_317	OTU_629	OTU_671	OTU_608	OTU_544	OTU_690	OTU_689	OTU_710	OTU_560	OTU_511	OTU_520	OTU_515	OTU_194	OTU_622	OTU_448	OTU_67	OTU_12	OTU_35	OTU_134	OTU_24	OTU_73	OTU_140	OTU_2
HLWG	0	0	29	5	0	0	0	0	0	0	3	0	0	0	0	0	2	0	0	0	0	0	0	0	1	0	0	0	0	1	0	0	0	0	0	0	0	0	0	0	0	0	0	0	0	83	0	0	7
HLWG	0	0	0	0	0	0	0	0	0	0	0	0	0	0	0	0	37	0	0	0	0	0	0	0	0	0	0	0	0	0	0	0	0	0	0	0	0	0	0	0	0	1	0	0	0	387	0	0	0
HLWG	0	171	1	0	0	0	0	0	0	71	0	0	0	0	0	0	0	0	1	0	0	0	0	0	0	0	0	0	0	0	0	0	0	0	0	0	0	0	0	0	0	0	0	0	0	0	11	0	0
HLWG	0	164	3	0	0	0	0	0	0	0	0	0	1	0	0	122	0	0	31	0	0	0	0	0	1	0	0	0	0	0	0	0	0	0	0	0	0	0	0	0	0	0	0	0	0	401	212	0	0
HLWG	0	0	189	67	0	0	0	0	0	485	87	5	0	0	0	0	0	0	0	0	0	0	1	11	129	0	0	0	0	8	0	0	0	0	3	0	0	0	0	0	0	0	0	0	0	87	0	0	0
HLWG	0	0	5	7	0	0	0	0	0	319	3	0	0	0	0	0	0	0	0	0	0	0	0	1	3	0	0	0	0	0	0	0	0	0	3	0	0	0	0	0	0	0	0	0	0	109	0	0	0
HLWG	0	0	0	0	0	0	0	0	0	12	1	0	0	0	0	0	0	0	1	0	0	0	0	1	0	0	0	0	0	0	0	0	0	0	0	0	0	0	0	0	0	0	0	0	0	1126	0	0	1
HLWG	0	1	455	81	0	0	2	0	0	25	95	14	1	0	0	0	0	0	135	0	0	0	1	15	45	0	0	0	0	22	0	0	0	0	5	0	0	0	0	0	0	0	0	0	3	8	0	0	1
HLWG	0	0	47	20	0	0	0	1	0	78	10	4	0	0	0	0	0	0	0	0	0	0	0	2	35	0	0	0	0	0	0	0	0	0	1	0	0	0	0	0	0	0	0	0	0	471	0	0	0
HLSBS	0	0	635	0	0	0	0	0	0	3	0	0	0	0	0	0	0	0	31	0	0	0	0	0	0	0	0	0	0	0	0	0	0	0	0	0	0	0	0	0	0	0	0	0	0	0	0	0	0
HLWG	0	0	133	2	0	0	0	0	0	113	1	0	0	0	0	0	0	0	0	0	0	0	0	0	3	0	0	0	0	1	0	0	0	0	0	0	0	0	0	2	0	0	22	0	0	2	0	0	0
HLWG	0	0	558	1	0	0	0	0	0	728	0	0	0	0	0	0	0	0	0	0	0	0	0	0	0	0	0	0	0	0	0	0	0	0	0	0	0	0	0	0	0	0	0	0	0	965	0	0	0
HLSBS	0	0	297	3	0	0	0	0	0	3	4	0	0	0	6	0	16	0	0	0	499	0	0	3	4	0	0	0	0	0	0	0	0	0	1	0	0	0	0	0	0	40	200	0	0	0	0	0	7
HLWG	0	0	1	3	0	0	0	0	0	0	0	0	13	0	0	0	0	0	9	0	0	0	0	0	4	0	0	0	0	0	0	0	0	0	0	0	0	0	0	0	0	3	0	0	0	3	0	0	33
HLWG	0	0	9	6	0	0	0	0	0	5	1	0	0	0	0	15	0	0	0	0	0	0	0	1	5	0	0	0	0	0	0	0	0	0	1	0	0	0	0	0	0	14	0	0	0	0	0	0	60
HLWG	0	0	0	0	0	0	6	786	0	0	19	0	0	0	0	0	0	94	0	0	0	0	0	0	0	0	0	0	0	0	0	0	0	0	0	0	0	0	0	0	0	0	0	0	948	0	0	0	0
HLSNS	5	0	94	0	0	0	0	0	1	22	1	0	0	0	0	4	1	0	0	0	2	0	0	0	0	1	8	0	0	0	0	1	0	0	0	1	0	1	0	1	0	26	27	53	0	1169	0	10	201
HLSNS	13	0	1114	1	0	0	0	0	0	74	0	0	0	0	1	23	0	0	0	0	13	0	0	0	0	9	1	0	0	0	0	1	0	0	0	1	0	0	0	2	0	20	14	30	0	68	0	1	90
HLSNS	3	0	634	0	61	5	0	0	0	33	0	0	2	0	1	3	0	0	3	0	2	3	0	0	0	1	0	2	3	0	0	0	0	0	0	0	0	0	0	3	2	7	548	12	0	318	0	4	48
HLSNS	4	0	435	0	0	0	0	0	0	340	0	0	0	0	0	7	0	0	0	0	4	0	0	0	0	1	0	0	0	0	0	1	0	5	0	0	0	0	0	1	0	15	9	22	0	35	0	352	107
HLSNS	1	0	146	0	0	0	0	0	0	56	0	0	0	2	1	19	0	0	0	0	6	0	0	0	0	0	1	0	0	0	0	0	0	0	0	1	0	0	0	2	0	6	8	13	0	16	0	3	54
HLSNS	0	0	34	0	0	0	0	0	0	255	0	0	0	0	0	5	0	0	0	0	9	0	0	0	0	3	1	0	0	0	0	6	4	0	0	0	0	0	0	91	0	14	17	16	0	18	0	1	1239
HLSNS	3	0	402	3	0	0	0	0	0	27	0	0	0	1	3	14	1	0	1	0	8	0	0	0	0	5	2	0	0	0	0	0	0	0	0	2	0	1	0	5	0	51	39	59	0	40	0	3	978
HLSNS	4	0	617	0	86	8	0	0	0	28	0	0	14	0	0	2	0	0	6	0	1	10	0	0	0	1	0	6	2	0	0	0	0	0	0	0	0	0	0	0	5	7	12	14	0	335	0	1	51
HLSNS	0	0	40	0	0	0	0	0	0	16	0	0	0	0	1	7	0	0	0	0	2	0	0	0	0	1	0	0	0	0	0	0	0	0	0	0	0	0	0	4	0	174	10	25	0	22	0	0	78
HLSNS	5	0	968	0	0	0	0	0	0	8	0	0	0	0	0	2	0	0	0	0	1	0	0	0	0	0	2	0	0	0	2	0	0	0	0	0	0	0	0	1	0	4	9	7	0	169	0	3	25
HLSNS	1	0	58	0	0	0	0	0	0	21	0	0	0	16	3	9	0	0	0	0	2	0	0	0	0	0	0	0	0	0	0	0	0	0	0	0	0	0	0	0	0	10	28	42	0	29	0	1	131
HLSNS	1	0	62	0	0	0	0	0	0	292	0	0	0	0	0	10	0	0	0	0	1	0	0	0	0	2	0	0	0	0	0	0	0	0	0	36	0	0	0	2	0	16	14	19	0	29	0	0	70
HLSNS	3	0	89	1	0	0	0	0	0	13	0	0	0	0	0	1	0	0	0	0	1	0	0	0	0	0	1	0	0	0	0	1	0	0	0	1	1	1	0	3	0	25	32	46	0	1562	0	1	152
HLSNS	3	0	130	1	0	0	0	0	0	28	0	0	0	1	6	32	1	0	0	0	19	0	0	0	0	10	0	0	0	0	0	0	1	1	0	0	0	0	0	3	0	195	25	32	0	25	0	2	221
HLSNS	0	0	37	0	28	6	0	0	0	3	0	0	1	0	0	0	0	0	6	0	0	19	0	0	0	0	0	2	0	0	0	0	0	0	0	0	0	0	0	0	4	0	7	0	0	477	0	0	0
HLSNS	0	0	122	0	0	0	0	0	0	103	0	0	0	1	0	88	0	0	0	0	5	0	0	0	0	0	0	0	0	0	0	2	1	0	0	2	0	1	0	5	0	150	19	14	0	34	0	4	88
HLSBS	0	1	65	16	0	0	0	0	0	17	18	3	0	0	0	0	0	0	0	0	0	0	0	3	43	0	0	0	0	3	0	0	0	0	1	0	0	0	0	0	0	0	2	0	0	2	0	0	988
HLSBS	0	0	0	0	0	0	0	0	0	21	1	0	0	0	0	0	0	0	0	14	0	0	0	0	0	0	0	0	0	0	0	0	0	0	0	0	0	0	53	0	0	0	323	0	0	1	0	0	732
HLSBS	0	0	123	2	0	0	0	0	0	70	1	0	0	0	0	0	0	0	0	0	0	0	0	0	2	0	0	0	0	0	0	0	0	0	0	0	0	0	0	0	0	0	1	0	0	25	0	0	0
HLSBS	0	0	4	0	0	0	79	0	0	2	741	0	0	0	0	0	0	0	1	0	0	0	14	0	0	0	0	0	0	1	0	0	0	0	1	0	0	0	2	0	0	0	9	0	0	39	1	0	17
HLWG	0	0	0	1	0	0	0	0	0	0	0	0	0	0	0	0	0	0	15	0	0	0	0	0	2	0	0	0	0	0	0	0	0	0	0	0	0	0	0	0	0	0	0	0	0	1473	1	0	1
HLWG	0	0	2	0	0	0	0	0	0	0	0	0	0	0	0	0	0	0	1	0	0	0	0	0	1	0	0	0	0	0	0	0	0	0	1	0	0	0	0	0	0	0	104	0	0	1475	0	0	1
HLSBS	0	0	61	0	0	0	0	0	0	69	0	0	0	0	1	4	0	0	0	0	2	0	0	0	0	128	0	0	0	0	0	1	0	0	0	0	7	2	0	1	0	4	137	17	0	14	0	3	401
HLSBS	19	0	127	0	0	0	0	0	0	265	0	0	0	1	1	162	1	0	0	0	8	0	0	0	0	4	0	0	0	0	0	1	0	0	0	0	0	1	0	2	0	17	16	14	0	14	0	4	352
HLSBS	74	0	96	2	0	0	0	0	1	137	0	0	0	1	2	9	1	0	0	0	336	0	0	0	0	3	1	0	0	0	1	0	0	1	0	6	0	0	0	6	0	22	14	14	0	25	0	1	58
HLSBS	3	0	730	0	0	0	0	0	0	33	0	0	0	0	47	9	0	0	0	0	0	0	0	0	0	1	0	0	0	0	0	0	0	0	0	1	0	6	0	2	0	13	14	196	0	15	0	1	800
HLSBS	1	0	148	0	0	0	0	0	2	15	0	0	0	0	0	95	0	0	0	0	2	0	0	0	0	1	1	0	0	0	0	0	0	0	0	0	0	4	0	1	0	9	11	25	0	13	0	1	1255
HLSBS	0	0	49	0	0	0	0	0	0	69	0	0	0	0	1	7	0	0	0	0	3	0	0	0	0	1	0	0	0	0	0	0	0	0	0	1	0	4	0	1	0	10	23	1188	0	33	0	1	110
HLSBS	2	0	43	0	0	0	0	0	0	15	0	0	0	0	0	2	0	0	0	0	2	0	0	0	0	0	0	0	0	0	0	0	0	0	0	0	0	0	0	3	0	23	1382	46	0	42	0	1	283
[truncated: 117 more columns]

## Sheet: group.csv
samplesID	Sites
K75	HLWG
K76	HLWG
K77	HLWG
K78	HLWG
K79	HLWG
K80	HLWG
K81	HLWG
K82	HLWG
K83	HLWG
K69	HLSBS
K70	HLWG
K71	HLWG
K72	HLSBS
K73	HLWG
K74	HLWG
K110	HLWG
H4	HLSNS
H7	HLSNS
H5	HLSNS
H2	HLSNS
H3	HLSNS
H1	HLSNS
H6	HLSNS
H8	HLSNS
H9	HLSNS
H10	HLSNS
H11	HLSNS
H12	HLSNS
H14	HLSNS
H15	HLSNS
H16	HLSNS
H20	HLSNS
K84	HLSBS
K85	HLSBS
K86	HLSBS
K87	HLSBS
K88	HLWG
K89	HLWG
W18	HLSBS
W22	HLSBS
W13	HLSBS
W19	HLSBS
W17	HLSBS
W21	HLSBS
W23	HLSBS
